# Supplementary material for: Fabrication of Cementitious Microfiltration Membrane and Its Catalytic Ozonation for the Removal of Small Molecule Organic Pollutants
Source: Membranes (Basel). 2021 Jul 14;11(7):532. doi: 10.3390/membranes11070532 (PMC8307055; doi:10.3390/membranes11070532)
Supplement: Supplementary file 1 [file membranes-11-00532-s001.zip]

Archive with 1 entries (1 files):
- membranes-1285210-supplementary.pdf
